# Supplementary material for: scAWMV: an adaptively weighted multi-view learning framework for the integrative analysis of parallel scRNA-seq and scATAC-seq data
Source: Bioinformatics. 2022 Nov 16;39(1):btac739. doi: 10.1093/bioinformatics/btac739 (PMC9805575; doi:10.1093/bioinformatics/btac739)
Supplement: btac739_Supplementary_Data [file btac739_supplementary_data.zip]

Archive with 3 entries (2 files):
- btac739_Supplementary_Data/
- btac739_Supplementary_Data/scAWMV_supp_final.pdf
- btac739_Supplementary_Data/supp.zip
